# Supplementary material for: Inhibitory Effect of Lactiplantibacillus plantarum and Lactococcus lactis Autochtonous Strains against Listeria monocytogenes in a Laboratory Cheese Model
Source: Foods. 2022 Feb 28;11(5):715. doi: 10.3390/foods11050715 (PMC8909851; doi:10.3390/foods11050715)
Supplement: Supplementary file 1 [file foods-11-00715-s001.zip]

Archive with 1 entries (1 files):
- foods-1600023-supplementary.pdf
